# Supplementary material for: Radiomics for Predicting the Efficacy of Immunotherapy in Hepatocellular Carcinoma: A Systematic Review and Radiomics Quality Score Assessment
Source: Cancers (Basel). 2026 Jan 6;18(2):186. doi: 10.3390/cancers18020186 (PMC12839198; doi:10.3390/cancers18020186)
Supplement: Supplementary file 1 [file cancers-18-00186-s001.zip]

Archive with 1 entries (1 files):
- cancers-4072108-supplementary.pdf
